# Supplementary material for: An analysis of two island groups as potential sites for trials of transgenic mosquitoes for malaria control
Source: Evol Appl. 2013 Feb 22;6(4):706–20. doi: 10.1111/eva.12056 (PMC3684749; doi:10.1111/eva.12056)
Supplement: Supplementary file 2 [file eva0006-0706-SD2.txt]

FigureS1: Sketch ofthe wingmarkings of Anophelespretoriensiscollected fromthe Comoros Islands.  Markings 
consistentlyvaried from that describedby Gillies andDeMeillon(1968). Specifically, in Comoros specimensthe 
4th pale area (from wingbase) of the1st veinisin line with the4th pale spot of costa so thatthe 2nd maindark 
area has only onepale interruption. InmainlandAfricanspecimens the 2nd maindark area of 1stveinhas two 
pale interruptions. Additionally, the2nd pale area of vein3 isoftenabsent in Comorosspecimens.
 
  Figure S2: Sampling from atypical peridomestic larval habitats on the island of Grande Comore: Top-cisterns
(Bouni), Bottom-indoor water drum(Boeindi).
 
 
 
  Figure S3: Pairwise Fst values for sites within islands (above diagonal) and geographic distances (below the
diagonal). Significanvaluesare shown inbold.  Site codes correspondwithTable 1. 
 
 
 
  FigureS4: Mitochondrial ND5 haplotype network based ontrimmed length (665bp) sequencesdetected inthis
study combined with published sequences from East Africa (Besansky et al. 1997; Lehmann et al. 1997;
Donnelly, Licht, and Lehmann 2001; Donnelly et al. 2004).  Circles represent haplotypes and are coloured
accordingto samplinglocation, andsized proportional to haplotype frequency.  Black nodes denote unsampled
haplotypes.  Haplotypecodes areexplained inTable S10.
 
   
Figure S5 Elevation map for Grande Comore. Boxed area depicts the southern region which is potentially
isolateddue to topography.   
Figure adaptedfromWikimedia Commons File:Grande_Comore_topographic_map-fr” by Ikonact. 
 
 
   
Anecdotal notes onmosquitospecies collectedinComoros 
 
TableS1. Locationandhabitat characteristics ofAnopheles onthe Bijagósarchipelago.
Villageandtown
Location
A
n
o
p
h
eles g
a
m
b
ia
e 
s.l

A
n
o
p
h
eles ru
fip
es r
u
fi
p
es

A
n
o
p
h
eles fu
n
estu
s
A
n
o
p
h
eles p
h
a
ro
en
si
s
Notes 
MainlandGuinea Bissau 
Antula  x x x x Restingindoors 
Prabis x x x x Restingindoors 
Formosa 
Abu x    Restingindoors 
Bubaque 
Bubaque x    Larvaeinroadsidepoolat  hospital entrance, no vegetation 
Brus x    Roadsidepool,  vegetation onthreesides 
Orango 
Orango x
 
   Flyingonhotelpatio at sunset (sweep net collection) 
Eticoga x    SwampTableS2:Locationandhabitat characteristics ofAedes andother genera ontheBijagós archipelago.
Villageandtown
Location
A
ed
es a
eg
yp
ti

A
ed
es lu
teo
cep
h
a
lu
s 
A
ed
es m
ix
tu
s 
A
ed
es v
itt
a
tu
s 
Ma
n
so
n
ia
 a
fr
ica
n
a

Ma
n
so
n
ia
 u
n
ifo
rm
is

Notes 
 MainlandGuinea Bissau 
Antula   x    Restingindoors 
Prabis     x x Restingindoors 
Formosa 
Abu x      Restingindoors 
  Bubaque 
Bubaque    x   Larvaeinroadsidepoolat  hospital entrance, no vegetation 
Orango 
Orango x x     Flyingonhotelpatio at sunset (sweep net collection) 
Orango  x     Pot plantsholdingwater TableS3:Locationandhabitat characteristics ofCulex andother generaonthe Bijagós archipelago.
Villageandtown
Location
Cu
lex
 a
n
ten
n
a
tu
s
Cu
lex
 d
ece
n
s
Cu
lex
 in
vi
d
io
u
su
s
Cu
lex
 n
ea
vei
 
Cu
lex
 n
eb
u
lo
su
s
Cu
lex
 q
u
in
q
u
ef
a
sc
ia
tu
s 
Cu
lex
 r
im
a

Cu
lex
 w
ig
g
els
w
o
rth
i
Er
etm
a
p
o
d
ites q
u
in
q
u
ev
itt
a
tu
s
Co
q
u
ill
etti
d
ia
 a
u
ri
tes

Notes 
MainlandGuinea Bissau 
Antula   x   x x x x   Restingindoors 
Prabis  x  x x x     Restingindoors 
Formosa 
Abu           Restingindoors 
Bubaque 
Bubaque 
 
x x        Larvaeinroadsidepoolat  hospital entrance, no 
vegetation 
Bubaque     x x   x x Restingintallgrassunder trees 
Bubaque x          Smallcontainer inthesun filledwithwater 
Brus     x      Restingindoors 
 
  TableS4: Locationandhabitat characteristics ofAedes mosquitoescollected inComoros islands.
VillageandtownLocation
A
ed
es a
eg
yp
ti

A
ed
es a
lb
o
p
ict
u
s
A
ed
es b
ro
m
eli
a
e
A
ed
es m
,o
n
ett
u
s 
A
ed
es fo
w
le
ri
 
A
ed
es v
itt
a
tu
s 
A
ed
es ca
rtro
n
i Notes 
Grande Comore
Moroni X  X
1
     Water bottlenestledinbetweenleavesof largeagave 
Moroni X  X     Coconut shell 
Moroni   X     Leaf axilsof a variegatedcoloredcotyledon. 
Moroni X  X     Pineappleplant leaf axils 
Boenindi X       Concretecistern 
Ossivo      X  Concretecistern 
Half way betweenMoroniand
Boenindi 
    X   Vernal poolwithshortgrassandsedgesandredsoilsubstrate 
Mutsamudu      X  Concretefloor of partially built house 
Malé     X X  Mountainstream withfilamentousalgae, rocksandsand 
Moroni     X X  
Poolsof water inmountainstream, rocky substrateandsandy leave
filledpoolsas well 
Moroni X       Larvaeinconcretebuildingblock filledwithwater 
Moroni X  X   X  Flyingaroundanklesinhotelgardens 
Anjouan 
Mutsmudu X X
2
 X X    Sweepnettingthroughvegetationingroundsof hotelduringtheday  
Assimpao       X Pollutedriver mouth, somevegetationandrubbish 
Mutsamudu      X  Tire
Domino      X  Muddy roadsidepool, no vegetation 
Northof Hohoja X       Treehole- YlangYlangplantation 
Southof Hohoja      X  Largeplastic container 
Moheli 
Wanani      X  Muddy shallow poolonedgeof soccer field 
Ndremeani     X X  Roadsidepool, no vegetation 
Wala       X River mouth, might bebrackish, very muddy 
Miringoni       X Slow movingmountainstream pools, villagehutsnext to stream 
Fomboni   X     Flyingaroundonpatio of hotel
1 Careful examinationof mosquitoes collectedresemblingmembers of the Aedes simpsonicomplex revealed
that all hadlegbandingpatterns withinthe range establishedby Huang(1979) tobe that of Aedes (Steg.)
bromeliae Theobald.   
2 Several female andmales of Aedes (Steg.) albopictus werecollected restingin the vegetationof HotelAl Amal 
inthe town of Mutsamuda (Anjouan). Aedesalbopictus were first recordedas havinginvadedthe Comoros 
Islandarchipelago by Girod(2004) onMayotte Islandin2001. Anjouanis the closest of the three islands we 
assessedto Mayotte fromwhichthis mosquitoes likely invadedandestablishedsince 2001. Thisis thefirst 
recordof this species whichis a vector of arboviruses includingDengue fever (Calisher etal. 1981) and
Chikungunya (Delatte etal.2008) onthe islandofAnjouan.  
 
 Table S5:Locationandhabitat characteristics ofCulex mosquitoes collectedin Comorosislands. 
Location
Cu
lex
 co
m
o
ren
si
s
Cu
lex
 d
ece
n
s
Cu
lex
 si
m
p
so
n
i
Cu
lex
 eth
io
p
icu
s
Cu
lex
 su
n
ya
n
en
si
s 
like

Cu
lex
 q
u
in
q
u
ef
a
sc
ia
tu
s 
Cu
lex
 u
n
kn
o
w
n

Notes 
Grande Comore 
Moroni   X   X  Water bottlecaught inbetweenleavesof largeagave 
Boenindi   X     Concretecistern 
Boenindi      X  50 gallondrum indoors 
Ossivo   X   X  Concretecistern 
Half way between Moroni and 
Boenindi 
  X     Vernal poolwithshortgrassandsedgesandredsoilsubstrate 
Bouni      X  Concretecistern 
Mutsamudo  X X   X  BrokenCisternwithgrassandsedgeonedges 
Mutsamudu   X   X  Concretefloor of partially built house 
Malé  X      Mountainstream withfilamentousalgae, rocksandsand 
Moroni X X    X  
Pools of water in mountain stream, rocky substrate and sandy leave 
filledpoolsas well 
Anjouan 
Assimpao   X  X
1
 X  Pollutedriver mouth, somevegetationandrubbish 
2km northof Assimpao  X X     Roadsideditchwithshort grassy vegetationallaround 
Simo X X X    X 
Mountain stream, muddy in appearance, steep embankment, no 
vegetation 
Chandrè x x      Mountainstream pool, smallsandy bottom 
Tsembehou X       Mountainstream pool, largerocky andsandy substrates 
Outskirtsof townof Mutsamudu      X  Tire
Bambao-Mtsanga   X X    Marshy area withvegetationcreatedby leakingaquifer 
Moya   X     
Shady mountain stream pool with rocky and sandy substrate some 
submergedvegetation 
Moya   X     Swampy vernal pool, large, much submergedvegetationanddetritus 
Sadapoini  X X     Mountainstream pool, muddy water 
Moheli 
Wala    X     River mouth, might bebrackish, very muddy 
Fomboni   X     Muddy poolsintown.  
Miringoni   X   X  Slow movingmountainstream pools, villagehutsnext to stream 
A few kilometers north of 
Miringoni 
X       Smalldeepmountainstream 
Fomboni      X  FlyingaroundanklesonHotelpatio 
1 A single larva collected at Assimpao was reared to anadult male. Thelarvalpelt charactersresembled Culex 
(Eum.) sunyaniensis Edwards in allaspects. These included presenceofan unpaired midventral tuftproximal to
the multi-branchedpaired tufts in thebarred area, subventral tufts shorter thanwidthofsiphonandnon
spiculateddistal marginof saddle. All these charactersdistinguishthis species from larvae of closelyrelated 
Culex (Eum.) wigglesworthiEdwards whichhas subventral tuftslongerthanthewidth of the siphon,speculated 
saddle marginandthreesmallunpaired ventraltufts outside barred area(Hopkins 1952).  Adult malehowever, 
keyed outas Cx. wigglesworthi because of a large patchof white erect head scales (Edwards1941) andshape 
andnumbers of appendages onbasallobe of malecoxite (HamonandRickenbach1955).This isthe first record
of either of these species occurringin the Comoro Islands.   
  TableS6: Locationandhabitat characteristics ofAnopheles mosquitoes collectedin Comorosislands. 
Location
A
n
o
p
h
eles g
a
m
b
ia
e
A
n
o
p
h
eles p
ret
o
ri
en
si
s
A
n
o
p
h
eles c
o
u
st
a
n
i
A
n
o
p
h
eles 
u
n
kn
o
w
n

Notes 
Grande Comore 
Boenindi X    Concretecistern 
Boenindi X    50 gallondrum indoors 
Ossivo X X   Concretecistern 
Bouni X    Concretecistern 
Mutsamudu X X   Concretefloor of partially built house 
Malé X    Largewater filleddepressionbetweenvillagehouses 
Malé X X   Mountainstream withfilamentousalgae, rocksandsand 
Anjouan 
Assimpao   X
1
   Pollutedriver mouth, somevegetationandrubbish 
Assimpao X X   Roadsideditchwithshort grassy vegetationallaround 
Tsembehou  X   Mountainstream pool, largerocky andsandy substrates 
Bambao-Mtsanga  X  X
2
 Marshy area withvegetationcreatedby leakingaquifer 
Moya  X   Shady mountainstream poolwithrocky andsandy substratesomesubmergedvegetation 
Moya X    Swampy vernal pool, large, much submergedvegetationanddetritus 
Sadapoini  X   Mountainstream pool, muddy water 
Hohoja  X   Mountainstream poolnear river mouth, sandy androcky substrates 
Moheli 
Wanani X    Muddy shallow poolonedgeof soccer field 
Ndremeani X X   Roadsidepool, no vegetation 
Wala X    River mouth, might bebrackish, very muddy 
Fomboni X    Muddy poolsintown.  
Hoani X X   Roadsidepools, muddy, no vegetation 
Miringoni X X X  Slow movingmountainstream pools, villagehutsnext to stream 
 
1 Wingpale markings of Anopheles pretoriensis originatingfrom all three islands consistently varied slightly from
that described by Gillies andDeMeillon(1968)(Figure S1). 
 
2 Unknown Anopheles species. A single female reared froma pupa collectedin the swampcouldbekeyed out in
Gillies andDeMeillon(1968) or inGillies andCoetzee (1987). Thespecimen isa smallAnophelesthat doesnot 
key outbeyondcouplet 7 (sectionIX)in Gillies andCoetzee(1987) becauseof the apicalpalebandingpatterns 
that thatare very smallandindistinct onmidandhindtarsalsegments 1-3 (absent in4 and5) andmore distinct 
andbroader ontarsal segments 1-3 in the front legs.Wingbandingalso differsfromother mosquitoes insection
IX that containsmosquitoes closelyresemblingthe marshalli groupof mosquitoes.  
 
  TableS7: Locationandhabitat characteristics ofEretmapodites andothermosquitoescollected inComoros 
islands. 
Location
Er
etm
a
p
o
d
ites q
u
in
q
u
ev
itt
a
tu
s
Er
etm
a
p
o
d
ites s
u
b
si
m
p
lici
p
es
 
Lu
tz
ia
 ti
g
ri
p
es

Notes 
Grande Comore 
Moroni, La MoroniHotelgrounds X X  Coconut shell 
Ossivo   X Concretecistern 
Bouni   X Concretecistern 
Mutsamudu   X BrokenCisternwithgrassandsedgeonedges 
Mutsamudu   X Concretefloor of partially built house 
HotelMorini X X  Flyingaroundanklesinhotelgardens 
Anjouan 
HotelAlAmal grounds, Townof Mutsmudu X X  Manbitingingroundsof hotelduringtheday  
Moya   X Swampy vernalpool, large, much submergedvegetationanddetritus 
Southof Hohoja   X Largeplastic container 
Moheli 
Fomboni X X  FlyingaroundanklesonHotelpatio 
 
 
 
 
 
 
 
 
 
 
 
 
  TableS8: Locus specificpairwise FSTvaluesforTanzania-Comorosisland comparisons,withsignificant 
values afterBonferoni correction underlined.  SNPnamesreflect ensemble ID’s, and are organized 
according their chromosomal location (2L=left arm ofchromosome 2, 2R=right arm of chromosome 2 
etc).  SNPs locatedwithininversions aredenotedwithsuperscripts,b=2Rb, u=2Ru, a=2La.
 
  TNZ-AJ TNZ-GC TNZ-MH
Ag2L-02422654 0.96437 0.97394 0.97894
Ag2L-02422079 0 0.0791 0
Ag2L-01272330 0.01511 0 0.03391
Ag2L-37733999a 0.26942 0.21809 0.25659
Ag2L-39892883a 0.16241 0.16994 0.16537
Ag2L-39996745a 0 0.00029 0.17209
Ag2L-40902105a 0.01511 0.02532 0.03391
Ag2R-04012275 0.31338 0.35015 0.44361
Ag2R-25147838b 0.06277 0.08849 0.11057
Ag2R-27040679 0.32681 0.00244 0.00755
Ag2R-32389630u 0.01888 0.15585 0
Ag2R-42820496 0.03903 0.01914 0.03154
Ag2R-50098579 0.13382 0.13378 0.05818
Ag2R-56681764 0.03903 0.05729 0.07301
Ag3L-00125286 0.21352 0.00281 0.10022
Ag3L-00387649 0 0 0
Ag3L-00670814 0 0.05523 0.13413
Ag3L-01242464 0.0163 0 0.03984
Ag3L-03093406 0.20943 0.11915 0
Ag3L-06551099 0.18865 0.00233 0.03686
Ag3L-09844638 0 0.0749 0.04889
Ag3L-14050318 0.09808 0.13391 0.16423
Ag3L-41786408 0.00309 0.09499 0.01375
Ag3R-13897048 0.27944 0.10957 0.0187
Ag3R-14846418 0.00574 0.192 0
Ag3R-28746909 0.08295 0.42492 0.20182
Ag3R-38153793 0.18769 0.10058 0
Ag3R-48194942 0.05464 0.03687 0.02455
AgX-18983531 0.00486 0 0
AgX-21772730 0.00064 0.40107 0
AgX-22817756 0.03903 0.05729 0.07301
  
 
 
 
  TableS9: Frequency of fulllength ND5 haplotypesby samplinglocation. Three lettercodes correspondwith
Table 1andFigure 2.
 
    HaplotypeFrequency
   Mainland Comoros islands
Accession Haplotype Tanzania GrandeComore Anjouan Moheli
   DAR BOE BOU MOY WAL WAN
KC249505 ISL01  21 6    
KC249506 ISL02 4 10 25 23   
KC249507 ISL03    6 26 28
KC249508 ISL04    1   
KC249509 ISL05     2  
KC249510 ISL06     1 2 
KC249511 ISL07 3      
KC249512 ISL08 3      
KC249513 ISL09 6      
KC249514 ISL10 1      
KC249515 ISL11 4      
KC249516 ISL12 10      
KC249517 ISL13 1      
 
 
 
  TableS10: Haplotype numbers from FigureS4 andtheir correspondinghaplotype designations byBesanskyand
Genbank accessionnumbers. 
FigureS4
H# 
H# from
Besansky
Genbank accession#
1 1 AF020965*
* 2 AF020966*
2 3 AF020967
3 11 AF020975
4 14 AF020978
5 31 AF020995
6 32 AF020996
7 33 AF020997
8 35 AF020999
9 36 AF021000
10 37 AF021001
11 41 AF021005
12 42 AF021006
13 43 AF021007
14 47 AF021011
15 48 AF021012
16 49 AF021013
17 50 AF021014
18 51 AF021015
19 52 AF021016
20 53 AF021017
21 54 AF021018
22 55 AF021019
23 56 AF021020
24 57 AF021021
25 58 AF021022
26 59 AF021023
27 62 AY312092
28 63 AY312093
29 65 AY312094
30 67 AY312096
31 68 AY312097
32 75 AY312104
33 76 AY312105
34 78 AY312107
35 80 AY312109
36 81 AY312110
37 82 AY31211138 83 AY312112
39 87 AY312116
40 90 AY312119
41 93 AY312122
42 94 AY312123
43 95 AY312124
44 98 AY312127
45 100 AY312129
46 102 AY312131
47 103 AY312132
48 107 AY312136
49 108 AY312137
50 109 AY312138
51 110 AY312139
52 111 AY312140
53 112 AY312141
54 113 AY312142
55 ISL04-trimmed TableS9
56 ISL06-trimmed TableS9
57 ISL08-trimmed TableS9
58 ISL10-trimmed TableS9
59 ISL11-trimmed TableS9
 
* AF020965 & AF020966sequencesuploaded to GENBANK wereidentical.  References
Besansky, N., T.Lehmann, G. Fahey, D. Fontenille,L. Braack, W. Hawley, andF. Collins. 1997. Patterns of 
mitochondrial variationwithinandbetween Africanmalariavectors, Anophelesgambiae andAn. arabiensis, 
suggest extensive gene flow. Genetics 147:1817-1828.
Calisher, C. H. Nuit,M., Lazuick J.S., Ferrari, J. D. M.,andKappus, K. D. Dengue inthe Seychelles.Bull.WorldHlth. 
Org.  1981. 59:619-622.
Delatte H., Paupy,C., Dehecq J. S., Thiria, J., Failloux, A. B., Fontenille, D. 2008. Aedes albopictus, vector of 
chikungunya anddengue viruses inReunionIsalnd :biology andcontrol.Parasite 15: 3-13.
Donnelly, M., M. Licht, andT. Lehmann. 2001. Evidence forrecent populationexpansionin theevolutionary 
historyofthe malariavectors AnophelesarabiensisandAnopheles gambiae. Molecular Biology andEvolution
18:1353-1364.
Donnelly, M. J., J. Pinto,R. Girod, N.J.Besansky, andT. Lehmann. 2004. Revisitingthe role of introgressionvs 
shared ancestral polymorphisms askey processes shapinggenetic diversity in the recentlyseparated sibling
species of the Anophelesgambiae complex. Heredity 92:61-68.
Edwards F. W.1941. Mosquitoesofthe EthiopianRegionIII. Culicine adultsandpupae. British Museum of
Natural History, London. 
Gillies M.T andDeMeillonB. 1968.The anophelinaeof Africa south of theSahara. The South AfricanInstitute for
Medical Research, Johannesburg. 
Gillies M.T andCoetzee,M., 1987. TheSouth AfricanInstitute for MedicalResearch, Johannesburg. 
GirodR. 2004.First recordof Aedes albopictus inMayotte Island, Comoros Archipelago. Parasite 11:74
HamonJ andRickenbach, A. 1955. Contributiona L’étude des Néoculex (Diptéres:Culicidés) de laRégion
Éthiopienne. 1. Correctionsde quelques descriptions de terminalia mâles données par Edwards,avec étude 
d’une nouvelle variété. Bull. Soc. De Pathologie exotique. 48 :6 ;848-859.
Hopkins G. H.E.1952. Mosquitoes of the EthiopianregionI. Larval bionomics of mosquitoes andtaxonomy of 
Culicine larvae. BritishMuseum of NaturalHistory,London. 
Huan, Y. M. 1979.Aedes (stegomyia) simpsoni complex inthe Ethiopianregionwith lectotype designationfor 
simpsoni (Theobald) (Diptera:Culicidae). MosquitoSystematics 11: 221-234.
Lehmann, T., N. Besansky, W. Hawley, T. Fahey, L. Kamau, andF. Collins. 1997. Microgeographicstructure of 
Anopheles gambiae inwestern Kenya basedonmtDNA andmicrosatelliteloci. Molecular Ecology 6:243-253.
